# Supplementary material for: Evolutionary Trade-Offs Underlie the Multi-faceted Virulence of Staphylococcus aureus
Source: PLoS Biol. 2015 Sep 2;13(9):e1002229. doi: 10.1371/journal.pbio.1002229 (PMC4558032; doi:10.1371/journal.pbio.1002229)
Supplement: S2 Data — (XLSX) [file pbio.1002229.s002.xlsx]

## Sheet: Sheet1
STRAINS	Mean T2 cell death (%)	95% Confidence intervals
FPR3757 (WT)	92.0667	4.1218
NE95 (Tn::agrB)	5	2.58853
NE1304 (Tn::SAUSA300_2326)	59.8667	8.13179
NE348 (Tn::ftsK)	25.2667	4.34271
NE 699 (Tn::clpC)	48.3	7.94984
NE1770 (Tn::sucD)	53.7567	6.60278
NE1647 (Tn::rpsA)	50.8667	8.39507
NE1686 (Tn::SAUSA300_0750)	65.5567	8.44622
