# Supplementary material for: Evolutionary Trade-Offs Underlie the Multi-faceted Virulence of Staphylococcus aureus
Source: PLoS Biol. 2015 Sep 2;13(9):e1002229. doi: 10.1371/journal.pbio.1002229 (PMC4558032; doi:10.1371/journal.pbio.1002229)
Supplement: S3 Data — (XLSX) [file pbio.1002229.s003.xlsx]

## Sheet: Endothelial cell invasion
Bacterial cell invasion
Toxicity	Isolate	Mean no. of bacteira internalised
High	USFL 137	705000
High	USFL 139	894000
High	USFL 224	1490000
High	USFL 141	918000
High	USFL 152	613000
High	USFL 97	587000
High	USFL 77	677000
High	USFL 113	805000
High	USFL 119	879000
High	USFL 218	490000
High	USFL 036	343000
High	USFL 279	783000
High	USFL 034	784000
High	USFL 341	553000
High	USFL 042	297000
High	USFL 21	618000
High	USFL 320	696000
High	USFL 304	761000
High	USFL 319	443000
High	USFL 174	369000
Low	MR007	525000
Low	MR018	658000
Low	MR022	695000
Low	MR064	443000
Low	MR081	464000
Low	MR065	682000
Low	MR026	720000
Low	MR029	398000
Low	MR074	578000
Low	MR063	552000
Low	MR025	332000
Low	MR027	673000
Low	MR073	525000
Low	MR090	555000
Low	MR110	627000
Low	MR107	359000
Low	MR019	487000
Low	MR087	480000
Low	MR078	520000
Low	MR096	431000

## Sheet: NETs
	Neutrophil Extracellular Trap Assay
	Toxicity	Isolate	NET formation (ng/ml DNA)
	High	USFL82	128.026
	High	USFL111	536.148
	High	USFL119	315.009
	High	USFL137	11.1932
	High	USFL139	430.818
	High	USFL141	215.849
	High	USFL158	435.76
	High	USFL218	89.7107
	High	USFL274	443.377
	Low	MR7	318.875
	Low	MR18	9.81351
	Low	MR22	300.321
	Low	MR26	-2.23404
	Low	MR81	444.084
	Low	USFL36	48.4671
	Low	USFL42	28.5486
	Low	USFL279	377.954

## Sheet: Biofilm
Biofilm formation
Toxicity	Isolate	mean biofilm (A595)
High	US82	0.130667
High	US111	0.230667
High	US119	0.188667
High	US137	0.144667
High	US139	0.252333
High	US141	0.219667
High	US158	0.113
High	US218	0.117667
High	US274	0.197333
High	US300	0.100667
Low	MR7	0.143667
Low	MR18	0.608667
Low	MR22	0.156333
Low	MR26	0.558
Low	MR81	0.187333
Low	USFL279	0.205667
Low	US36	0.116333
Low	US42	0.127667
Low	US169	0.151
Low	US272	0.143

## Sheet: hNP-1
AMP resistance
Toxicity	Isolate	Bacterial survival (%)
High	USFL82	11.1765
High	USFL111	16.1538
High	USFL113	18.5714
High	USFL119	30
High	USFL137	15.8621
High	USFL139	9.56522
High	USFL141	13.3333
High	USFL156	19.0476
High	USFL218	25.625
High	USFL274	10.75
Low	MR7	12.6316
Low	MR18	14.7368
Low	MR22	9.28571
Low	MR26	3.7037
Low	MR31	12.7027
Low	MR60	11.75
Low	MR63	13.5417
Low	MR64	13.5294
Low	MR65	18.9474
Low	MR81	10.4762

## Sheet: Protease
	Protease Activity
Toxicity	Isolate	mean protease activity (mm)
High	US8	2.58333
High	US138	2.33333
High	US141	2.58333
High	US137	2.41667
High	US139	1.58333
High	US158	2.25
High	US218	1.66667
High	US224	2.5
High	US330	2.41667
High	US272	2.41667
	Average	2.275
	STDEV	0.357999
Low	MR18	1.5
Low	MR26	2
Low	MR60	3.16667
Low	MR64	2.25
Low	MR87	2.08333
Low	US34	2.58333
Low	US36	2.66667
Low	US39	2.91667
Low	US111	2.41667
Low	US341	2.33333
