# Supplementary material for: Evolutionary Trade-Offs Underlie the Multi-faceted Virulence of Staphylococcus aureus
Source: PLoS Biol. 2015 Sep 2;13(9):e1002229. doi: 10.1371/journal.pbio.1002229 (PMC4558032; doi:10.1371/journal.pbio.1002229)
Supplement: S4 Data — (XLSX) [file pbio.1002229.s004.xlsx]

## Sheet: Sheet1
Relative Fitness with and without 5% serum
With 5% human serum					NO serum
Toxicity	Isolate	mean relative fitness			Isolate	mean relative fitness
High	Agr+	1.01406			Agr+	1.12055
High	Agr+	1.18821			Agr+	1.22878
High	Agr+	0.98639			Agr+	1.06088
High	Agr+	1.09478			Agr+	1.15739
High	Agr+	1.03433			Agr+	1.21621
High	Agr+	0.859264			Agr+	1.15739
Low	Agr-	1.44747			Agr-	1.24874
Low	Agr-	1.44614			Agr-	1.27067
Low	Agr-	1.37389			Agr-	1.24149
Low	Agr-	1.40345			Agr-	1.27868
Low	Agr-	1.36208			Agr-	1.25342
Low	Agr-	1.32118			Agr-	1.32451
Low	MR18	1.35623			MR18	1.20912
Low	MR60	1.26546			MR60	1.20049
Low	USFL036	1.34122			USFL036	1.25103
Low	USFL034	1.26568			USFL034	1.2702
Low	MR81	1.38204			MR81	1.12816
Low	USFL272	1.28395			USFL272	1.20218
Low	MR26	1.35628			MR26	1.11053
Low	MR64	1.15739			MR64	1.1924
Low	USFL039	1.27358			USFL039	1.10521
Low	USFL341	1.34234			USFL341	1.31579
High	USFL330	1.45722			USFL330	1.12055
High	USFL008	1.3465			USFL008	1.15238
High	USFL111	1			USFL111	1.15791
High	USFL137	0.944557			USFL137	1.25971
High	USFL138	0.887518			USFL138	1.21647
High	USFL224	1.04663			USFL224	1.24011
High	USFL218	1.02867			USFL218	1.185
High	USFL158	1.32118			USFL158	0.846485
High	USFL141	1.2817			USFL141	1.04029
High	USFL139	1			USFL139	1.16982
Low	384.12	1.35398			384.12	1.19674
Low	384.18	1.48082			384.18	1.15039
Low	384.25	1.36323			384.25	1.17273
Low	384.31	1.33147			384.31	1.27889
Low	384.37	1.36129			384.37	1.31519
Low	384.42	1.28332			384.42	1.23299
High	384.21	1.29273			384.21	1.16923
High	384.22	1.03934			384.22	0.963409
High	384.45	0.887518			384.45	1.06008
High	384.71	1.14492			384.71	1.35995
High	384.56	1.10521			384.56	1.33594
High	384.57	1.07768			384.57	0.832857
