# Supplementary material for: Evolutionary Trade-Offs Underlie the Multi-faceted Virulence of Staphylococcus aureus
Source: PLoS Biol. 2015 Sep 2;13(9):e1002229. doi: 10.1371/journal.pbio.1002229 (PMC4558032; doi:10.1371/journal.pbio.1002229)
Supplement: S6 Data — (XLSX) [file pbio.1002229.s006.xlsx]

## Sheet: Sheet1
Bacterial growth with and without 5% serum
	High Tox		High tox 5% serum		Low Tox		Low Tox 5% serum
Time (hrs)	Mean growth (OD600)	STDEV	Mean growth (OD600)	STDEV	Mean growth (OD600)	STDEV	Mean growth (OD600)	STDEV
0	0.194933	0.027168	0.17755	0.014628	0.1919	0.012473	0.196542	0.0235237
0.5	0.501317	0.089075	0.18695	0.0137628	0.502258	0.0745361	0.18765	0.0217752
1	0.806592	0.0723431	0.2052	0.0146593	0.803775	0.0706936	0.203475	0.0248289
1.5	0.944183	0.0681461	0.222358	0.015909	0.9552	0.0737832	0.2212	0.0290822
2	1.04769	0.0792387	0.246242	0.0187607	1.07741	0.0766847	0.244875	0.033649
2.5	1.15066	0.0874061	0.271183	0.0220997	1.19741	0.0685515	0.27455	0.0359259
3	1.22288	0.08805	0.301125	0.0257392	1.27308	0.0717381	0.29605	0.0425831
3.5	1.31409	0.0772887	0.337917	0.0303732	1.35098	0.0511339	0.328925	0.047798
4	1.40701	0.0568238	0.3787	0.0348422	1.43084	0.0535514	0.3663	0.0550634
4.5	1.48776	0.0518204	0.418125	0.0374859	1.52339	0.0756994	0.406375	0.0602992
5	1.54848	0.0465752	0.449167	0.0378371	1.6024	0.0916949	0.441525	0.0630015
5.5	1.60343	0.045373	0.471725	0.0366249	1.65873	0.0920458	0.463025	0.0639718
6	1.64397	0.0498649	0.4908	0.0345342	1.72043	0.0913707	0.478467	0.0656868
6.5	1.68408	0.056071	0.501867	0.0336986	1.77788	0.130319	0.482892	0.0693068
7	1.71665	0.0574329	0.50835	0.0321822	1.80207	0.104128	0.482608	0.0679452
7.5	1.76468	0.0639008	0.510558	0.0317461	1.85106	0.109972	0.4801	0.0680511
8	1.78521	0.0579949	0.506467	0.0338475	1.89051	0.133841	0.47295	0.0687248
8.5	1.81896	0.0537162	0.501675	0.0345847	1.91229	0.124404	0.468292	0.0701305
9	1.84414	0.0454577	0.495008	0.035048	1.94925	0.158658	0.460683	0.0765544
9.5	1.85284	0.0531153	0.484842	0.039911	1.95029	0.114054	0.450417	0.0758976
10	1.86709	0.0505382	0.469	0.0359398	1.96816	0.11617	0.446	0.073865
10.5	1.91251	0.0578911	0.454233	0.0364706	2.01922	0.11635	0.436392	0.0761675
11	1.94477	0.0551817	0.44125	0.0342473	2.04822	0.130855	0.419758	0.07324
11.5	1.97491	0.0622555	0.431658	0.0337714	2.0875	0.127269	0.439825	0.0624781
12	1.9953	0.070471	0.421283	0.0315335	2.09247	0.119866	0.407742	0.0701564
12.5	2.03328	0.0737121	0.418808	0.0339863	2.15531	0.141492	0.433158	0.0832904
13	2.05382	0.0788134	0.417008	0.0403856	2.16555	0.119722	0.401625	0.0688804
13.5	2.04753	0.0648889	0.411308	0.0335182	2.15076	0.116448	0.398858	0.068545
14	2.08045	0.07733	0.40655	0.0295271	2.16822	0.125012	0.401367	0.063624
14.5	2.02179	0.0660955	0.405125	0.0383136	2.11007	0.0982297	0.3942	0.0661083
15	2.07937	0.0676418	0.402475	0.0322722	2.16444	0.11209	0.418092	0.071493
15.5	2.08816	0.0606322	0.39685	0.0298326	2.17739	0.104298	0.385567	0.0653235
16	2.10124	0.0659226	0.400642	0.0382271	2.18787	0.119679	0.388783	0.0641412
16.5	2.07633	0.049751	0.391392	0.0289051	2.16343	0.11205	0.3894	0.0617851
